# Supplementary material for: LANTERN 2: Association Between Gene Molecular Profile and STAS in Lung Adenocarcinoma: A Comparative Analysis in a Prospective Real-World Population
Source: Genes (Basel). 2026 Jun 9;17(6):677. doi: 10.3390/genes17060677 (PMC13300064; doi:10.3390/genes17060677)
Supplement: Supplementary file 1 [file genes-17-00677-s001.zip]

Archive with 1 entries (1 files):
- genes-4295326-supplementary.pptx
